# Supplementary material for: Design and Microwave Synthesis of New (5Z) 5-Arylidene-2-thioxo-1,3-thiazolinidin-4-one and (5Z) 2-Amino-5-arylidene-1,3-thiazol-4(5H)-one as New Inhibitors of Protein Kinase DYRK1A
Source: Pharmaceuticals (Basel). 2021 Oct 27;14(11):1086. doi: 10.3390/ph14111086 (PMC8623179; doi:10.3390/ph14111086)
Supplement: Supplementary file 1 [file pharmaceuticals-14-01086-s001.zip]

Archive with 1 entries (1 files):
- pharmaceuticals-1308289-supplementary.pdf
